# Supplementary material for: Effect of Apple Cider Vinegar Intake on Body Composition in Humans with Type 2 Diabetes and/or Overweight: A Systematic Review and Meta-Analysis of Randomized Controlled Trials
Source: Nutrients. 2025 Sep 19;17(18):3000. doi: 10.3390/nu17183000 (PMC12472926; doi:10.3390/nu17183000)
Supplement: Supplementary file 1 [file nutrients-17-03000-s001.zip]

Archive with 1 entries (1 files):
- nutrients-3803108-supplementary.pdf
